# Supplementary material for: Tumor-associated macrophages in meningiomas: a novel biomarker for poor survival outperforming the benefits of T cells
Source: Acta Neuropathol. 2025 Oct 9;150(1):41. doi: 10.1007/s00401-025-02948-6 (PMC12511222; doi:10.1007/s00401-025-02948-6)
Supplement: Supplementary file 2 — Supplementary file2 (XLSX 74642 KB) [file 401_2025_2948_MOESM2_ESM.xlsx]

## Sheet: Fig.1b
	CD68+ TAMs in newly-diagnosed MGMs
		CD68+ (% of TCC)
		0.0161723
		0.0297592
		0.0336198
		0.0543928
		0.0570939
		0.0578913
		0.0681745
		0.0862425
		0.179707
		0.214889
		0.227648
		0.231326
		0.269927
		0.320008
		0.330398
		0.359893
		0.418208
		0.423877
		0.453677
		0.455874
		0.476448
		0.481341
		0.511345
		0.511738
		0.541044
		0.581761
		0.582096
		0.619525
		0.620505
		0.621789
		0.693427
		0.697804
		0.712667
		0.764864
		0.781328
		0.818861
		0.934031
		0.946089
		0.964862
		0.990639
		1.03173
		1.09331
		1.11974
		1.16179
		1.23501
		1.35763
		1.51227
		1.58337
		1.61202
		1.62043
		1.63421
		1.66568
		1.74839
		1.86151
		1.86495
		1.94474
		1.99659
		2.40413
		2.43201
		2.44095
		2.50751
		2.63577
		2.68825
		2.83822
		2.93208
		3.0503
		3.07291
		3.22361
		3.26682
		3.35614
		3.50372
		3.65322
		3.69277
		3.78465
		3.84394
		3.86668
		3.95266
		4.06046
		4.11027
		4.31284
		4.39424
		4.46884
		4.54126
		4.55621
		4.97178
		5.03745
		5.08821
		5.50589
		5.57215
		5.9853
		6.75471
		6.88138
		6.99083
		7.48899
		7.98161
		7.99841
		8.46717
		8.95732
		9.12611
		9.24519
		9.42946
		9.55868
		9.8041
		9.88842
		9.94416
		10.267
		10.9748
		11.8275
		12.6977
		13.4137
		13.8331
		14.0129
		15.6358
		16.4972
		16.8836
		16.9096
		18.3503
		18.7222
		28.5704
		31.8101

## Sheet: Fig.1c
	CD68+ TAMs in recurrent MGMs
		CD68+ (% of TCC)
		0.0980392
		0.101371
		0.135604
		0.1612
		0.196227
		0.200356
		0.252756
		0.286638
		0.305499
		0.436218
		0.439999
		0.50882
		0.600914
		0.638855
		0.730025
		0.758735
		0.819073
		0.832673
		0.988659
		1.00817
		1.0363
		1.04122
		1.21014
		1.36938
		1.72132
		1.93547
		2.00472
		2.21641
		2.23726
		2.36762
		2.63841
		2.64835
		2.71927
		2.76599
		2.84367
		3.03505
		3.1291
		3.22168
		3.32498
		3.65568
		3.73156
		3.85445
		4.04669
		4.05128
		4.06849
		4.07478
		4.14228
		4.15111
		4.63733
		4.70754
		5.54792
		6.10092
		6.42061
		6.45002
		6.73305
		6.98207
		7.37636
		7.70034
		7.97024
		9.36844
		11.8807
		12.5869
		13.0485
		13.1735
		13.9127
		14.5808
		15.088
		16.7941
		18.2138
		18.4579
		22.337
		30.6783
		33.9391
		42.1241
		57.3129

## Sheet: Fig.1d
	CD68+ TAMs (% of TCC) in newly-diagnosed MGMs across WHO°
		WHO°1	WHO°2	WHO°3
		0.0161723	0.0543928	0.179707
		0.0297592	0.0570939	0.214889
		0.0336198	0.0681745	0.320008
		0.0578913	0.0862425	0.455874
		0.227648	0.359893	0.476448
		0.231326	0.423877	0.620506
		0.269927	0.481341	0.697804
		0.330398	0.511345	0.934031
		0.418208	0.511738	0.990639
		0.453677	0.581761	1.51227
		0.541044	0.582096	3.84394
		0.619525	0.621789	3.86668
		1.03173	0.693427	4.31284
		1.09331	0.712667	4.55621
		1.11974	0.764864	4.97178
		1.62043	0.781328	6.99083
		1.86495	0.818861	7.48899
		1.94474	0.946089	9.8041
		2.50751	0.964862	10.9748
		2.68825	1.16179	11.8275
		3.22361	1.23501	14.0129
		3.35614	1.35763	18.7222
		3.69277	1.58337	28.5704
		3.78465	1.61202	31.8101
		4.46884	1.63421
		5.03745	1.66568
		5.50589	1.74839
		5.57215	1.86151
		5.9853	1.99659
		8.95732	2.40413
		9.24519	2.43201
		9.88842	2.44095
		16.8836	2.63577
			2.83822
			2.93208
			3.0503
			3.07291
			3.26682
			3.50372
			3.65322
			3.95266
			4.06046
			4.11027
			4.39424
			4.54126
			5.08821
			6.75471
			6.88138
			7.98161
			7.99841
			8.46717
			9.12611
			9.42946
			9.55868
			9.94416
			10.267
			12.6977
			13.4137
			13.8331
			15.6358
			16.4972
			16.9096
			18.3503

## Sheet: Fig.1e
	%M2-like TAMs (of CD68+ cells) in newly-diagnosed MGMs across WHO°
		WHO°1	WHO°2	WHO°3
		96.1783	84.8837	96.1672
		42.9752	90.4903	100
		86.1261	92.9717	83.2061
		74.9119	94.4104	97.3168
		83.7783	97.2694	100
		76.7258	96.2678	93.729
		92.3077	98.1437	86.154
		44.0273	99.3532	85.9903
		89.5044	92.0876	96.5692
		65.5172	88.6635	91.7178
		48.4407	94.7955	98.9107
		80	94.2949	99.3633
		89.9497	69.7175	52.809
		77.8243	96.1247	94.5378
		39.2157	93.763	63.5246
		94.8357	96.7609	95.6835
		95.5446	82.4664	90.6393
		64	99.434	61.5924
		66.3087	88.7866	98.6577
		75.4426	96.8459	98.7433
		67.4048	91.4311	98.7807
		90.1361	96.2441	91.2101
		83.2237	86.0496	90.0452
		93.6088	97.9866	85.5655
		96.9168	91.3868
		90.1639	98.659
		56.9632	91.1765
		88.6316	98.609
		93.198	92.6174
		97.3262	95.2239
		94.7216	97.5
		87.5	74.7134
		91.9308	98.7013
			93.4861
			90.4094
			93.1034
			73.0769
			89.7605
			71.4286
			76.9953
			98.1308
			96.5308
			93.6232
			99.1729
			97.6398
			100
			90.4615
			72.3648
			50.7769
			28
			97.9414
			56.4103
			86.8891
			82.7929
			60.2524
			83.8488
			90.5956
			92.2089
			79.2857
			43.662
			62.3331
			82.7119
			25

## Sheet: Fig.1f
	M2-like TAMs (%of TCC) in newly-diagnosed vs. recurrent MGMs
		N	R
		0.595849	10.8356
		1.07761	2.19214
		3.25957	6.74702
		1.39707	0.098486
		7.50429	27.0249
		1.24329	0.984025
		0.304983	0.728643
		0.118841	3.53767
		1.00222	6.37156
		0.0194974	41.5713
		0.942049	3.05762
		0.0129379	3.56624
		0.376177	1.83848
		0.802935	16.0986
		0.0892738	4.11284
		0.219379	11.7236
		1.0446	2.82737
		0.0215167	3.21377
		2.96323	1.97721
		2.43197	0.779035
		4.03438	0.980881
		4.54056	12.8737
		0.377567	4.59266
		8.65432	0.1488
		16.363	0.572087
		0.487827	6.43616
		2.10352	2.20962
		4.93869	0.710764
		5.13138	5.69595
		2.61637	1.86898
		3.17899	11.0562
		0.0506549	2.66563
		9.09051	2.51383
		11.7421	1.41394
		8.53275	5.57339
		15.7211	15.7669
		11.9879	6.64503
		7.76366	3.25516
		9.57303	2.71653
		3.20618	2.49632
		1.73708	6.39263
		14.3987	33.4848
		1.40387	0.282701
		1.28697	0.926722
		2.30169	3.89193
		1.2978	0.733583
		6.49294	2.13663
		0.717159	0.395311
		3.39024	54.9171
		1.64652	0.144702
		0.478617	2.62216
		1.45096	3.33319
		12.9906	0.130012
		4.15212	0.914064
		9.19966	0.18677
		3.49401	10.7687
		2.78107	0.0860832
		9.38265	0.425991
		18.1042	0.401475
		0.0621591	0.0611001
		1.5896	3.1995
		0.758408	10.3802
		0.918779	5.4064
		3.56189	0.97412
		6.81843	2.03799
		0.418372	3.84385
		0.581286	2.42587
		3.97281	0.383311
		0.541951	20.2587
		0.570971	0.466364
		3.54793	16.9395
		1.73715	14.7693
		0.447928	0.210962
		2.3592	9.20459
		15.9249	3.79651
		1.15626
		5.04612
		6.71896
		0.511345
		1.05098
		2.97439
		1.56033
		0.01523
		2.58151
		0.402017
		1.44729
		6.62211
		0.417806
		0.429086
		2.76343
		7.80748
		0.285343
		0.0376552
		1.82766
		0.782528
		0.0142735
		0.671059
		0.990639
		0.379315
		0.603856
		3.84394
		11.0858
		9.45526
		3.9179
		27.5903
		3.54644
		7.40741
		31.6076
		0.113481
		0.450423
		0.203284
		0.17195
		1.37071
		4.30582
		4.25495
		0.922293
		18.4939
		8.94233
		4.47685
		11.9902

## Sheet: Fig.1g
	M2-like TAMs (%of TCC) in newly-diagnosed vs. recurrent MGMs across WHO°
		WHO°1		WHO°2		WHO°3
		N	R	N	R	N	R
		0.595849	10.8356	11.7421	3.05762	0.671059	0.282701
		1.07761	2.19214	8.53275	3.56624	0.990639	0.926722
		3.25957	6.74702	15.7211	1.83848	0.379315	3.89193
		1.39707	0.098486	11.9879	16.0986	0.603856	0.733583
		7.50429	27.0249	7.76366	4.11284	3.84394	2.13663
		1.24329	0.984025	9.57303	11.7236	11.0858	0.395311
		0.304983	0.728643	3.20618	2.82737	9.45526	54.9171
		0.118841	3.53767	1.73708	3.21377	3.9179	0.144702
		1.00222	6.37156	14.3987	1.97721	27.5903	2.62216
		0.0194974	41.5713	1.40387	0.779035	3.54644	3.33319
		0.942049		1.28697	0.980881	7.40741	0.130012
		0.0129379		2.30169	12.8737	31.6076	0.914064
		0.376177		1.2978	4.59266	0.113481	0.18677
		0.802935		6.49294	0.1488	0.450423	10.7687
		0.0892738		0.717159	0.572087	0.203284	0.0860832
		0.219379		3.39024	6.43616	0.17195	0.425991
		1.0446		1.64652	2.20962	1.37071	0.401475
		0.0215167		0.478617	0.710764	4.30582	0.0611001
		2.96323		1.45096	5.69595	4.25495	3.1995
		2.43197		12.9906	1.86898	0.922293	10.3802
		4.03438		4.15212	11.0562	18.4939	5.4064
		4.54056		9.19966	2.66563	8.94233	0.97412
		0.377567		3.49401	2.51383	4.47685	2.03799
		8.65432		2.78107	1.41394	11.9902	3.84385
		16.363		9.38265	5.57339		2.42587
		0.487827		18.1042	15.7669		0.383311
		2.10352		0.0621591	6.64503		20.2587
		4.93869		1.5896	3.25516		0.466364
		5.13138		0.758408	2.71653		16.9395
		2.61637		0.918779	2.49632		14.7693
		3.17899		3.56189	6.39263		0.210962
		0.0506549		6.81843	33.4848		9.20459
		9.09051		0.418372			3.79651
				0.581286
				3.97281
				0.541951
				0.570971
				3.54793
				1.73715
				0.447928
				2.3592
				15.9249
				1.15626
				5.04612
				6.71896
				0.511345
				1.05098
				2.97439
				1.56033
				0.01523
				2.58151
				0.402017
				1.44729
				6.62211
				0.417806
				0.429086
				2.76343
				7.80748
				0.285343
				0.0376552
				1.82766
				0.782528
				0.0142735

## Sheet: Fig. 1h
	Progression-free survival in newly-diagnosed MGMs according to low/high M2-like TAM infiltration
		Months	Low (n = 47)	High (n = 47)
		40	1
		101	1
		10.3	1
		31.05	1
		81.41	1
		22.98	1
		43.9	1
		64.13	1
		60.89	0
		165.31	0
		160.2	0
		156.66	0
		109.57	0
		96.85	1
		150.23	0
		153.05	0
		85.34	1
		145.7	0
		145.97	0
		145.41	0
		147.48	0
		137.77	0
		142.69	0
		142.36	0
		143.87	0
		12	1
		103.64	0
		81.9	0
		73	1
		127.05	0
		148.2	0
		119.87	0
		112.3	0
		79	1
		107.38	0
		100.13	0
		58	1
		158.26	0
		156.36	0
		156.16	0
		20	1
		148.95	0
		146.49	0
		141.44	0
		141.28	0
		140.52	0
		128.62	0
		36		1
		39.61		1
		60.72		1
		61.08		0
		64.49		0
		91.34		0
		35.31		1
		213.57		1
		147.9		0
		8.69		1
		86.2		0
		26		1
		3.28		1
		143.64		0
		427.05		0
		4.07		1
		169.05		0
		163.08		0
		77.87		1
		87.25		0
		127.02		0
		42.72		1
		111.67		0
		98.69		0
		87.51		0
		100.39		0
		96.62		0
		121.77		0
		22		1
		132.36		0
		115.74		1
		28		1
		23		1
		21		1
		72		1
		24		1
		60		1
		15		1
		15.54		1
		68		1
		41		1
		29		1
		26		1
		20.92		1
		19		1
		93		0
		140.56		0

## Sheet: Fig. 1i
	Impact of M2-like TAM infiltration on progression-free survival multivariate survival analysis
				N	HR	95%-CI	P value
		M2-LIKE TAM INFILTRATION	low	47	1
			high	47	2.11	1.11-4.01	0.023*
		AGE	low	47	1
			high	47	2.06	1.07-3.94	0.030*
		SEX	male	36	1
			female	58	0.4	0.20-0.78	0.007**
		WHO°	1	27	1
			2	54	1.04	0.48-2.27	0.914
			3	13	1.62	0.60-4.35	0.336

## Sheet: Fig. 2a
	Cyto- and chemokine profile in meningiomas according to low/high TAM infiltration
			IL-1β	IL-1ra	IL-4	IL-6	IL-7	IL-8	IL-9	IL-10	IL-12p70	IL-13	IL-17a	Eotaxin	Basic FGF	G-CSF	GM-CSF	IFN-γ	IP-10	MCP-1	MIP-1a	MIP-1b	PDGF-BB	RANTES	TNF-α	VEGF
		TAM high	7.93	587.59	0.33	1.15	7.35	3.39	6.95	2.24	13.15	1.92	NA	1.91	193.44	10.63	69.32	7.07	1005.12	21.28	0.59	10.57	5.53	122.14	3.02	111.76
			0.08	66.01	NA	NA	3.41	0.1	12.41	0.04	0.94	NA	NA	NA	434.12	NA	13.92	NA	115.62	NA	0.2	5.75	NA	250.51	0.22	3.61
			11.7	365.46	0.42	16.15	13.83	21.89	35.7	1.95	11.25	2.45	18.38	5.55	774.52	6.6	191.59	8.57	697.72	27.17	6.37	240.23	22.27	1704.88	7.59	82.68
			2.25	37.03	0.14	212.08	5.77	1049.48	20.88	3.13	22.5	0.66	0.44	0.68	405.19	11.75	16.5	5.55	1790.25	159.09	1.43	7.66	3.32	511.25	5.44	239.89
			0.47	205.96	0.2	1.09	1.99	4.48	12.16	2.28	12.37	2.29	19.1	1.73	432.36	6.32	154.64	7.07	25.92	8.5	0.31	13.99	3.32	199.97	3.02	87.03
			0.45	58.78	0.07	0.56	8.94	0.93	13.6	0.57	2.74	1.71	3.08	0.77	355.6	4.67	61.25	1.31	33.76	11.06	0.31	7.22	1.53	87.44	2.36	9.78
			0.04	266.52	0.03	NA	58.06	1.36	12.61	2.95	20.58	0.2	NA	0.29	511.11	2.22	31.7	1.59	18.4	NA	0.88	9.32	0.68	129.58	3.7	185.44
			0.89	84.69	0.09	61.73	3.18	55.69	19.8	2.5	22.74	1.31	1.56	0.49	372.44	3.85	53.61	2.41	144.44	8.12	0.63	20.72	2.03	238.19	2.69	134.21
			NA	3.15	NA	NA	0.37	NA	7.21	0.14	0.69	NA	NA	NA	257.94	NA	0.11	NA	41.35	NA	NA	0.39	NA	57.11	NA	2.46
			0.26	212.91	NA	10.54	1.4	59.65	8.67	1.75	9.67	0.03	NA	NA	193.87	NA	18.65	NA	445.28	9.2	0.35	5.43	0.51	103.59	NA	47.48
			46.16	877.2	0.52	629.01	70.05	993.58	32.16	9.68	52.77	2.53	6.43	3.65	456.29	24.32	69.4	16.79	342.55	369.36	6.77	67.57	6.28	941.22	17.1	898.68
			2.94	100.48	0.37	2.38	26.66	2.19	23.15	2.03	9.86	1.71	11.19	1.91	998.09	9.93	115.28	10.53	33.76	14.32	1.31	40.19	6.83	820.4	6.69	56.38
			0.26	648.02	0.13	0.64	8.99	17.91	10.05	0.63	2.71	0.82	2.51	1.91	848.41	8.54	141.71	2.41	180.86	11.99	1.16	18.07	9.07	1105.13	4.39	28.41
			2.1	199.22	0.08	0.32	2.18	9.94	25.02	2.95	20.05	0.51	1.04	0.97	776.45	3.98	43.74	2.41	470.21	8.89	2.86	57.92	1.9	274.3	2.69	162.8
			3.22	271.92	0.34	1.22	1.4	2.14	27	1.18	5.44	1.13	21.11	2.57	1532.8	8.26	171.05	11.02	42.12	22.77	3.1	86.28	7.67	946.88	11.12	68.5
			NA	4.77	NA	NA	1.63	0.27	9.32	0.4	2.24	0.23	NA	NA	402.11	0.62	10.63	NA	40.1	4.12	NA	0.08	0.34	32.41	NA	10.38
			2.96	346.03	0.3	14.39	2.91	187.66	22.82	8.18	48.23	0.9	7.38	2.1	1376.15	6.87	75.38	11.27	177.8	29.45	4.32	55.13	3.85	410.2	7.59	850.49
			0.95	307.79	0.35	6.77	2.18	27.13	15.34	1.18	4.4	2.56	27.36	1.39	768.73	9.09	148.35	6.56	199.58	22.92	1.21	37.6	12.36	789.87	4.74	32.82
			0.53	56.12	0.15	11.15	2.31	55.5	8.35	1.29	4.71	3.06	9.35	2.01	686.89	3.3	168.43	3.74	5.22	16.74	0.28	9.08	1.65	167.63	3.02	86.28
			1.29	98.52	0.21	0.76	1.58	2.01	11.04	0.84	3.38	1.84	9.51	1.35	473.71	4.39	125.43	5.04	36.45	13.86	0.34	15.52	3.58	366.08	4.04	15.86
			11.73	432.46	0.22	591.04	0.68	43.99	21.18	1.71	11.75	0.66	10.85	2.01	500.94	5.77	100.03	6.31	106.22	50.94	12.51	76.1	3.26	448.2	7.96	89.52
			1.14	484.61	0.17	8.94	8.99	102.29	16.5	2.43	24.71	1.34	2.94	0.82	607.74	3.3	60.31	5.04	107.2	30.16	2.85	21.6	2.67	324.28	4.04	293.13
			0.07	36.29	NA	NA	0.37	0.1	14.88	NA	0.16	NA	NA	NA	423.59	NA	6.02	NA	2289.52	10.21	0.2	13.34	NA	75.42	0.22	NA
		TAM low	0.43	18.17	0.02	3.83	2.91	7.01	12.66	0.25	3.06	0.18	NA	NA	867.22	1.68	35.35	NA	318.55	135.41	0.6	16.08	1.28	143.91	0.79	16.3
			0.15	71.76	0.04	1.77	2.63	126.25	8.54	0.94	8.53	0.51	NA	NA	285.34	7.15	35.35	NA	534.76	15.88	0.73	5.48	3.19	159.27	0.22	59.3
			0.27	70.8	0.11	0.49	7.4	2.49	16.68	0.28	1.32	1.89	4.87	1.35	468.27	6.32	38.13	2.14	490.88	30.4	5.49	43.63	2.16	162.82	2.85	3.21
			NA	12.91	NA	NA	1.27	NA	5.76	0.29	1.61	0.2	NA	NA	158.34	1.41	23.88	NA	5.87	NA	0	0.55	0.13	13.6	NA	7.61
			1	92.66	0.21	1.26	0.73	1.29	32.26	0.48	3.13	0.84	11.53	1.68	1057.85	3.57	86.4	4	97.63	21.04	24.13	161.24	3.85	905.69	4.39	9.78
			0.95	116.61	0.18	8.38	2.36	242.87	17.73	6.18	44.97	1.6	1.69	1.25	696.01	3.85	54.96	5.55	237.66	41.39	10.73	48.49	3.32	596.07	6.15	908.28
			0.14	104.4	0.02	0.02	3.32	0.34	9.78	0.06	1.05	0.15	NA	0.19	899.53	2.49	76.08	NA	199.04	NA	0.25	7.84	1.84	267.05	1.09	4.97
			0.8	98.13	0.09	0.25	1.99	4.06	21.24	0.17	1.55	0.3	1.96	0.09	681.45	1.15	30.41	0.13	505.21	21.75	4.36	38.1	1.04	324.55	2.03	8.9
			0.48	98.91	0.06	5.61	1.81	5.74	11.52	1.13	9.62	0.46	0.03	0.49	299.85	0.1	1.33	0.13	491.92	0.03	0.25	9.54	0.68	293.27	2.69	44.89
			0.08	30.05	NA	NA	0.33	3.64	9.37	0	0.21	NA	NA	NA	218.12	NA	7.87	NA	101.32	6.5	1.82	11.76	NA	96.26	NA	1.83
			2.96	178.28	0.32	44.55	3.55	85.75	19.72	4.3	38.79	1.71	11.7	2.48	1342.61	8.26	109.34	11.51	66.78	24.81	4.97	48.79	4.85	186.39	9.07	517.87
			0.18	51.4	0.08	3.39	7.44	20.18	16.24	0.15	1.24	0.2	3.08	0.68	563.99	1.68	22.38	0.74	35.47	NA	8.4	43.51	5.33	433.4	2.85	6.58
			NA	119.97	NA	NA	2.36	21.28	11.43	1.15	10.6	0.15	NA	NA	306.1	NA	44.23	NA	36.5	0.03	0.39	13.52	0.45	279.66	0.79	61.96
			0	16.05	0.06	0.08	1.36	1.09	11.79	0.4	2.47	0.18	NA	NA	174.38	0.88	4.9	0.74	95.13	NA	0.36	4.9	0.23	56.31	1.09	3.13
			0.07	267.76	0.14	0.38	4.01	1	10.47	1.83	6.59	1.81	5.33	0.44	613.55	2.76	101.19	1.87	70.22	13.78	0.31	6.54	3.32	59.4	3.7	96.77
			0.87	13.6	0.21	3.83	3.96	105.49	8.7	6.81	32.67	1.03	NA	1.25	173.39	3.3	84.29	6.31	72.55	42.98	2.26	12.9	3.72	214.6	5.09	469.55
			NA	7.43	0.06	0.1	6.14	0.87	9.48	1.15	6.9	2.24	NA	NA	362.44	2.49	15.28	0.13	33.95	NA	0.11	4.74	2.8	61.16	0.94	41.09
			NA	35.19	NA	NA	34.09	0.38	8.59	0.76	7.25	0.25	NA	NA	373.82	0.75	30.33	NA	31.09	NA	0.09	4.49	3.98	536.35	1.09	64.08
			0.72	167.77	0.29	6.98	2.08	24.52	14.54	5.14	27.04	1.13	8.85	1.25	1233.21	5.22	159.1	7.57	13.68	13.39	0.93	8.68	4.38	164.17	6.15	710.03
			0.14	43.34	0.08	0.4	2.72	0.91	13.8	0.15	1.8	2.56	NA	0.58	878.12	5.91	46.15	1.31	177.71	5.11	0.25	7.47	3.58	118.71	0.22	9.73
			0.28	193.52	0.2	1.81	3.96	23.51	14.65	8.33	44.9	0.46	0.91	1.82	368.87	4.39	97.63	8.07	33.61	8.12	1.43	16.08	8.09	527.75	5.79	761.56
			0.26	70.22	0.31	50.33	25.99	16.74	22.33	6.27	35.25	3.68	11.61	1.73	367.24	12.03	106.47	12.48	10.8	10.9	4.93	60.33	9.35	468.15	7.96	812.83
			0.33	34.82	0.08	2.63	3.46	14.66	11.27	1.79	9.05	1.79	6.27	0.29	593.96	5.49	132.63	1.87	27.03	10.9	1.66	25.68	6.01	189.2	6.87	142.33

## Sheet: Fig.2b
	Correlation heatmap raw data
		Case	TAMs (CD68+/TCC)	M2 TAMs (M2/TCC)	Total T cells	Cytotoxic T cells	T helper cells	Treg cells	IL-1β	IL-1ra	IL-4	IL-6	IL-7	IL-8	IL-9	IL-10	IL-12p70	IL-13	IL-17a	Eotaxin	Basic FGF	G-CSF	GM-CSF	IFN-γ	IP-10	MCP-1	MIP-1a	MIP-1b	PDGF-BB	RANTES	TNF-α	VEGF
		1	9.42946	8.53275	1.51287	0.271168	1.2417	0.00908741	2.96	346.03	0.3	14.39	2.91	187.66	22.82	8.18	48.23	0.9	7.38	2.1	1376.15	6.87	75.38	11.27	177.8	29.45	4.32	55.13	3.85	410.2	7.59	850.49
		2	16.9096	15.7211	1.34597	0.224643	1.12132	0	0.47	205.96	0.2	1.09	1.99	4.48	12.16	2.28	12.37	2.29	19.1	1.73	432.36	6.32	154.64	7.07	25.92	8.5	0.31	13.99	3.32	199.97	3.02	87.03
		3	7.98161	7.76366	0.476939	0.146039	0.330899	0.0055458	0.95	307.79	0.35	6.77	2.18	27.13	15.34	1.18	4.4	2.56	27.36	1.39	768.73	9.09	148.35	6.56	199.58	22.92	1.21	37.6	12.36	789.87	4.74	32.82
		4	9.94416	9.57303	2.11788	1.13972	0.978163	0.0112003	2.1	199.22	0.08	0.32	2.18	9.94	25.02	2.95	20.05	0.51	1.04	0.97	776.45	3.98	43.74	2.41	470.21	8.89	2.86	57.92	1.9	274.3	2.69	162.8
		5	15.6358	14.3987	1.8669	0.0481316	1.81877	0.00120329	0.04	266.52	0.03	NA	58.06	1.36	12.61	2.95	20.58	0.2	NA	0.29	511.11	2.22	31.7	1.59	18.4	NA	0.88	9.32	0.68	129.58	3.7	185.44
		6	2.44095	2.30169	0.782604	0.201962	0.580642	0	0.18	51.4	0.08	3.39	7.44	20.18	16.24	0.15	1.24	0.2	3.08	0.68	563.99	1.68	22.38	0.74	35.47	NA	8.4	43.51	5.33	433.4	2.85	6.58
		7	1.86151	1.2978	0.224424	0.0294326	0.194991	0.00183954	NA	119.97	NA	NA	2.36	21.28	11.43	1.15	10.6	0.15	NA	NA	306.1	NA	44.23	NA	36.5	0.03	0.39	13.52	0.45	279.66	0.79	61.96
		8	6.75471	6.49294	2.14641	1.22983	0.916581	0.00299047	1.29	98.52	0.21	0.76	1.58	2.01	11.04	0.84	3.38	1.84	9.51	1.35	473.71	4.39	125.43	5.04	36.45	13.86	0.34	15.52	3.58	366.08	4.04	15.86
		9	16.7941	16.0986	0.894343	0.158303	0.73604	0.00811809	0.45	58.78	0.07	0.56	8.94	0.93	13.6	0.57	2.74	1.71	3.08	0.77	355.6	4.67	61.25	1.31	33.76	11.06	0.31	7.22	1.53	87.44	2.36	9.78
		10	4.14228	4.11284	0.987192	0.208479	0.778713	0.00909256	0.43	18.17	0.02	3.83	2.91	7.01	12.66	0.25	3.06	0.18	NA	NA	867.22	1.68	35.35	NA	318.55	135.41	0.6	16.08	1.28	143.91	0.79	16.3
		11	0.481341	0.478617	0.463756	0.226169	0.237587	0.0125046	0.14	43.34	0.08	0.4	2.72	0.91	13.8	0.15	1.8	2.56	NA	0.58	878.12	5.91	46.15	1.31	177.71	5.11	0.25	7.47	3.58	118.71	0.22	9.73
		12	14.5808	11.7236	2.24777	0.166698	2.08107	0.0124137	0.89	84.69	0.09	61.73	3.18	55.69	19.8	2.5	22.74	1.31	1.56	0.49	372.44	3.85	53.61	2.41	144.44	8.12	0.63	20.72	2.03	238.19	2.69	134.21
		13	13.4137	12.9906	1.18491	0.33262	0.852293	0.0116453	NA	3.15	NA	NA	0.37	NA	7.21	0.14	0.69	NA	NA	NA	257.94	NA	0.11	NA	41.35	NA	NA	0.39	NA	57.11	NA	2.46
		14	3.03505	2.82737	1.60804	0.510294	1.09774	0.00350717	0.14	104.4	0.02	0.02	3.32	0.34	9.78	0.06	1.05	0.15	NA	0.19	899.53	2.49	76.08	NA	199.04	NA	0.25	7.84	1.84	267.05	1.09	4.97
		15	3.32498	3.21377	0.327177	0.156824	0.170354	0.00860993	1	92.66	0.21	1.26	0.73	1.29	32.26	0.48	3.13	0.84	11.53	1.68	1057.85	3.57	86.4	4	97.63	21.04	24.13	161.24	3.85	905.69	4.39	9.78
		16	11.8275	11.0858	5.42736	1.87819	3.54917	0.00663086	46.16	877.2	0.52	629.01	70.05	993.58	32.16	9.68	52.77	2.53	6.43	3.65	456.29	24.32	69.4	16.79	342.55	369.36	6.77	67.57	6.28	941.22	17.1	898.68
		17	10.9748	9.45526	0.402667	0.0213333	0.381333	0.00355556	2.94	100.48	0.37	2.38	26.66	2.19	23.15	2.03	9.86	1.71	11.19	1.91	998.09	9.93	115.28	10.53	33.76	14.32	1.31	40.19	6.83	820.4	6.69	56.38
		18	57.3129	54.9171	0.280938	0.0771072	0.203831	0.00134099	7.93	587.59	0.33	1.15	7.35	3.39	6.95	2.24	13.15	1.92	NA	1.91	193.44	10.63	69.32	7.07	1005.12	21.28	0.59	10.57	5.53	122.14	3.02	111.76
		19	28.5704	27.5903	0.384831	0.0914158	0.293415	0	11.7	365.46	0.42	16.15	13.83	21.89	35.7	1.95	11.25	2.45	18.38	5.55	774.52	6.6	191.59	8.57	697.72	27.17	6.37	240.23	22.27	1704.88	7.59	82.68
		20	7.48899	7.40741	0.107173	0.038276	0.0688969	0	0.53	56.12	0.15	11.15	2.31	55.5	8.35	1.29	4.71	3.06	9.35	2.01	686.89	3.3	168.43	3.74	5.22	16.74	0.28	9.08	1.65	167.63	3.02	86.28
		21	3.1291	2.62216	0.0615243	0.00384527	0.057679	0.00384527	0.95	116.61	0.18	8.38	2.36	242.87	17.73	6.18	44.97	1.6	1.69	1.25	696.01	3.85	54.96	5.55	237.66	41.39	10.73	48.49	3.32	596.07	6.15	908.28
		22	9.55868	9.19966	0.241376	0.109575	0.131802	0.00155978	NA	4.77	NA	NA	1.63	0.27	9.32	0.4	2.24	0.23	NA	NA	402.11	0.62	10.63	NA	40.1	4.12	NA	0.08	0.34	32.41		10.38
		23	10.267	9.38265	0.621083	0.0779836	0.5431	0.00278513	0.26	648.02	0.13	0.64	8.99	17.91	10.05	0.63	2.71	0.82	2.51	1.91	848.41	8.54	141.71	2.41	180.86	11.99	1.16	18.07	9.07	1105.13	4.39	28.41
		24	0.832673	0.779035	0.378169	0.0858723	0.292296	0	NA	35.19	NA	NA	34.09	0.38	8.59	0.76	7.25	0.25	NA	NA	373.82	0.75	30.33	NA	31.09	NA	0.09	4.49	3.98	536.35	1.09	64.08
		25	18.3503	18.1042	0.482334	0.1477	0.334633	0.00115391	2.25	37.03	0.14	212.08	5.77	1049.48	20.88	3.13	22.5	0.66	0.44	0.68	405.19	11.75	16.5	5.55	1790.25	159.09	1.43	7.66	3.32	511.25	5.44	239.89
		26	0.476448	0.450423	1.14	0.211953	0.928044	0.00957981	0.28	193.52	0.2	1.81	3.96	23.51	14.65	8.33	44.9	0.46	0.91	1.82	368.87	4.39	97.63	8.07	33.61	8.12	1.43	16.08	8.09	527.75	5.79	761.56
		27	1.62043	1.24329	0.468148	0.0879394	0.380208	0.00258645	0.07	267.76	0.14	0.38	4.01	1	10.47	1.83	6.59	1.81	5.33	0.44	613.55	2.76	101.19	1.87	70.22	13.78	0.31	6.54	3.32	59.4	3.7	96.77
		28	1.09331	1.0446	0.662279	0.207733	0.454545	0	NA	7.43	0.06	0.1	6.14	0.87	9.48	1.15	6.9	2.24	NA	NA	362.44	2.49	15.28	0.13	33.95	NA	0.11	4.74	2.8	61.16	0.94	41.09
		29	5.03745	4.54056	1.56221	0.0730576	1.48916	0	1.14	484.61	0.17	8.94	8.99	102.29	16.5	2.43	24.71	1.34	2.94	0.82	607.74	3.3	60.31	5.04	107.2	30.16	2.85	21.6	2.67	324.28	4.04	293.13
		30	0.541044	0.487827	0.0272494	0.0163497	0.0108998	0	0.72	167.77	0.29	6.98	2.08	24.52	14.54	5.14	27.04	1.13	8.85	1.25	1233.21	5.22	159.1	7.57	13.68	13.39	0.93	8.68	4.38	164.17	6.15	710.03
		31	1.51227	1.37071	0.593956	0.0259856	0.567971	0	0.87	13.6	0.21	3.83	3.96	105.49	8.7	6.81	32.67	1.03	NA	1.25	173.39	3.3	84.29	6.31	72.55	42.98	2.26	12.9	3.72	214.6	5.09	469.55
		32	4.39424	3.97281	0.841992	0.212468	0.629524	0.00856728	0.07	36.29	NA	NA	0.37	0.1	14.88	NA	0.16	NA	NA	NA	423.59	NA	6.02	NA	2289.52	10.21	0.2	13.34	NA	75.42	0.22	NA
		33	5.08821	5.04612	3.82624	0.759624	3.06661	0.000468615	11.73	432.46	0.22	591.04	0.68	43.99	21.18	1.71	11.75	0.66	10.85	2.01	500.94	5.77	100.03	6.31	106.22	50.94	12.51	76.1	3.26	448.2	7.96	89.52
		34	11.8807	11.0562	0.367732	0.113684	0.254049	0.00696023	0.26	212.91	NA	10.54	1.4	59.65	8.67	1.75	9.67	0.03	NA	NA	193.87	NA	18.65	NA	445.28	9.2	0.35	5.43	0.51	103.59	NA	47.48
		35	2.68825	2.61637	0.462879	0.099591	0.363288	0	0.08	30.05	NA	NA	0.33	3.64	9.37	0	0.21	NA	NA	NA	218.12	NA	7.87	NA	101.32	6.5	1.82	11.76	NA	96.26	NA	1.83
		36	2.84367	2.51383	1.68779	0.482068	1.20572	0.0230602	0.48	98.91	0.06	5.61	1.81	5.74	11.52	1.13	9.62	0.46	0.03	0.49	299.85	0.1	1.33	0.13	491.92	0.03	0.25	9.54	0.68	293.27	2.69	44.89
		37	1.72132	1.41394	0.52349	0.0960179	0.427472	0.00192036	0	16.05	0.06	0.08	1.36	1.09	11.79	0.4	2.47	0.18	NA	NA	174.38	0.88	4.9	0.74	95.13	NA	0.36	4.9	0.23	56.31	1.09	3.13
		38	3.85445	3.53767	0.407287	0.195297	0.211989	0.00166921	0.27	70.8	0.11	0.49	7.4	2.49	16.68	0.28	1.32	1.89	4.87	1.35	468.27	6.32	38.13	2.14	490.88	30.4	5.49	43.63	2.16	162.82	2.85	3.21
		39	3.35614	3.17899	0.151257	0.0173905	0.133867	0	NA	12.91	NA	NA	1.27	NA	5.76	0.29	1.61	0.2	NA	NA	158.34	1.41	23.88	NA	5.87	NA	0	0.55	0.13	13.6	NA	7.61
		40	2.63577	2.58151	0.847842	0.0524585	0.795384	0.00425339	2.96	178.28	0.32	44.55	3.55	85.75	19.72	4.3	38.79	1.71	11.7	2.48	1342.61	8.26	109.34	11.51	66.78	24.81	4.97	48.79	4.85	186.39	9.07	517.87
		41	4.06849	3.79651	0.10204	0.0201837	0.081856	0	0.15	71.76	0.04	1.77	2.63	126.25	8.54	0.94	8.53	0.51	NA	NA	285.34	7.15	35.35	NA	534.76	15.88	0.73	5.48	3.19	159.27	0.22	59.3
		42	42.1241	41.5713	4.34881	2.41339	1.93541	0.0216853	0.08	66.01	NA	NA	3.41	0.1	12.41	0.04	0.94	NA	NA	NA	434.12	NA	13.92	NA	115.62	NA	0.2	5.75	NA	250.51	0.22	3.61
		43	9.88842	9.09051	0.940146	0.615354	0.324791	0.00380318	3.22	271.92	0.34	1.22	1.4	2.14	27	1.18	5.44	1.13	21.11	2.57	1532.8	8.26	171.05	11.02	42.12	22.77	3.1	86.28	7.67	946.88	11.12	68.5
		44	0.359893	0.285343	0.20457	0.0427459	0.161824	0	0.26	70.22	0.31	50.33	25.99	16.74	22.33	6.27	35.25	3.68	11.61	1.73	367.24	12.03	106.47	12.48	10.8	10.9	4.93	60.33	9.35	468.15	7.96	812.83
		45	0.0862425	0.0376552	0.310359	0.0579096	0.25245	0.000904838	0.33	34.82	0.08	2.63	3.46	14.66	11.27	1.79	9.05	1.79	6.27	0.29	593.96	5.49	132.63	1.87	27.03	10.9	1.66	25.68	6.01	189.2	6.87	142.33
		46	2.93208	1.82766	1.6854	0.966605	0.71879	0.00284482	0.8	98.13	0.09	0.25	1.99	4.06	21.24	0.17	1.55	0.3	1.96	0.09	681.45	1.15	30.41	0.13	505.21	21.75	4.36	38.1	1.04	324.55	2.03	8.9

[truncated: 43 more sheets: Fig. 3a, Fig. 3b, Fig. 3c, Fig. 4a, Fig. 4b, Fig. 4f, Fig. 4g, Fig. 4i, Fig. 4j, Fig. 4k, Fig. 4l, Fig. 4m, Fig. 4n, Fig. 4o, Suppl. Fig. 3a, Suppl. Fig. 3b, Suppl. Fig. 3c, Suppl. Fig. 3d, Suppl. Fig. 3e, Suppl. Fig. 3f …]
